# Supplementary material for: Knockdown of RNA interference pathway genes impacts the fitness of western corn rootworm
Source: Sci Rep. 2018 May 18;8:7858. doi: 10.1038/s41598-018-26129-6 (PMC5959937; doi:10.1038/s41598-018-26129-6)
Supplement: Supplementary file 2 — Supplementary File 1 [file 41598_2018_26129_MOESM2_ESM.xlsx]

## Sheet: Manuscript Information
Knockdown of RNA interference pathway genes impacts the fitness of western corn rootworm Supplementary Data Courtney Davis-Vogel1,2,*, Angel Ortiz1,+, Lisa Procyk1,+, Jonathan Robeson1,+, Adane Kassa1, Yiwei Wang1,+, Emily Huang1,+, Carl Walker1,+, Amit Sethi1, Mark E. Nelson1, Dipali G. Sashital2 1DuPont Pioneer, Research and Development, 7300 NW 62nd Ave., Johnston, IA, USA 2Iowa State Universi…

## Sheet: Figure 3 values & P-values
Growth of WCR larvae fed dsRNA targeting core RNAi machinery genes
Treatment	Mean				Mean (95% Confidence Interval)			P-Value
	% Score(0)	% Score(1)	% Score(2)	% Score(3)	% Score(0)	% Score(0-1)	% Score(0-2)	(Buffer)	(GUS)
Buffer	74.9	16.8	6.87	1.46	74.9 (65.4 - 82.5)	91.7 (87.3 - 94.7)	98.5 (97.5 - 99.2)	.	.
gus	74.9	16.8	6.88	1.46	74.9 (65.2 - 82.6)	91.7 (87.2 - 94.7)	98.5 (97.5 - 99.2)	.	.
dvssj1	0.924	2.4	14.1	82.6	0.924 (0.444 - 1.91)	3.32 (1.64 - 6.63)	17.4 (9.72 - 29.3)	<.0001	<.0001
drosha	52.1	27.9	16	3.89	52.1 (36.7 - 67.2)	80.1 (68.1 - 88.3)	96.1 (92.5 - 98.0)	0.0032	0.0048
dcr-1	77	15.5	6.18	1.3	77.0 (62.8 - 86.9)	92.5 (86.0 - 96.1)	98.7 (97.3 - 99.4)	1	1
dcr-2	76.7	15.7	6.28	1.32	76.7 (63.5 - 86.2)	92.4 (86.4 - 95.9)	98.7 (97.3 - 99.3)	1	1
pasha	69.7	19.7	8.65	1.88	69.7 (54.2 - 81.8)	89.5 (81.2 - 94.4)	98.1 (96.2 - 99.1)	0.9998	0.9999
loqs	55	26.9	14.7	3.49	55.0 (39.5 - 69.5)	81.8 (70.5 - 89.4)	96.5 (93.3 - 98.2)	0.0183	0.0208
r2d2	65.3	22.1	10.3	2.29	65.3 (49.5 - 78.4)	87.4 (78.1 - 93.1)	97.7 (95.4 - 98.9)	0.8875	0.8979
ago1	61	24.2	12	2.74	61.0 (45.2 - 74.8)	85.2 (75.1 - 91.7)	97.3 (94.6 - 98.6)	0.2882	0.3332
ago2	58.4	25.4	13.1	3.04	58.4 (43.1 - 72.3)	83.8 (73.5 - 90.7)	97.0 (94.1 - 98.4)	0.0734	0.0944

## Sheet: Figure 4A values
Estimated adult emergence from WCR larvae treated with dsRNA against core RNAi machinery
Experimental Round	Treatment Number	Treatment Name	Estimated Mean	Lower	Upper	Letter Group
1	1	Water	0.898584	0.754726	0.962283	A
1	2	dcr-1	0.935646	0.827097	0.977871	A
2	3	Water	0.330341	0.259629	0.409656	ABC
2	4	Buffer	0.397126	0.320082	0.479634	ABC
2	5	gus	0.441769	0.361237	0.525485	AB
2	6	drosha	0.229405	0.172565	0.298219	CD
2	7	dcr-2	0.260522	0.198929	0.333252	BCD
2	8	pasha	0.147064	0.105104	0.201993	D
2	9	loqs	0.366619	0.29219	0.448006	ABC
2	10	r2d2	0.454368	0.373268	0.537963	A
2	11	ago1	0.0450285	0.0269119	0.0744084	E
2	12	ago2	0.361311	0.28743	0.442392	ABC

## Sheet: Figure 4A P-values
P-values for estimated adult emergence from WCR larvae treated with dsRNA against core RNAi machinery
Effect	Treatment	vs. Treatment	Adjusted P-value	Effect	Treatment	vs. Treatment	Adjusted P-value
treatment	Water	dcr-1	0.721723	treatment	gus	ago1	1.51998e-08
treatment	Water	Buffer	0.960536	treatment	gus	ago2	0.905018
treatment	Water	gus	0.59544	treatment	drosha	dcr-2	0.999389
treatment	Water	drosha	0.546229	treatment	drosha	pasha	0.521499
treatment	Water	dcr-2	0.915501	treatment	drosha	loqs	0.193364
treatment	Water	pasha	0.00753863	treatment	drosha	r2d2	0.00555634
treatment	Water	loqs	0.999453	treatment	drosha	ago1	7.78711e-05
treatment	Water	r2d2	0.456254	treatment	drosha	ago2	0.230487
treatment	Water	ago1	7.90942e-07	treatment	dcr-2	pasha	0.178177
treatment	Water	ago2	0.999845	treatment	dcr-2	loqs	0.550966
treatment	Buffer	gus	0.998253	treatment	dcr-2	r2d2	0.0301271
treatment	Buffer	drosha	0.0623019	treatment	dcr-2	ago1	1.63716e-05
treatment	Buffer	dcr-2	0.245279	treatment	dcr-2	ago2	0.613181
treatment	Buffer	pasha	0.00031092	treatment	pasha	loqs	0.00132168
treatment	Buffer	loqs	0.999897	treatment	pasha	r2d2	2.32906e-05
treatment	Buffer	r2d2	0.989391	treatment	pasha	ago1	0.0110963
treatment	Buffer	ago1	6.58457e-08	treatment	pasha	ago2	0.0016988
treatment	Buffer	ago2	0.999609	treatment	loqs	r2d2	0.856127
treatment	gus	drosha	0.00976227	treatment	loqs	ago1	1.96824e-07
treatment	gus	dcr-2	0.0503874	treatment	loqs	ago2	1
treatment	gus	pasha	4.14288e-05	treatment	r2d2	ago1	1.00388e-08
treatment	gus	loqs	0.935561	treatment	r2d2	ago2	0.808959
treatment	gus	r2d2	1	treatment	ago1	ago2	2.39068e-07

## Sheet: Figure 4D values
Mortality of WCR adults fed dsRNA targeting core RNAi machinery as third instar larvae
Experimental Round	Treatment Number	Treatment Name	Estimated Mean	Lower	Upper	Letter Group
1	1	Water	0.217634	0.150951	0.303254	A
1	2	dcr-1	0.313859	0.246027	0.390702	A
2	3	Water	0.265581	0.164931	0.398352	A
2	4	Buffer	0.355875	0.253018	0.474012	A
2	5	gus	0.365365	0.266461	0.477101	A
2	6	drosha	0.316431	0.207313	0.450352	A
2	7	dcr-2	0.44949	0.263956	0.650228	A
2	8	pasha	0.19907	0.0914376	0.380357	A
2	9	loqs	0.318724	0.197235	0.471126	A
2	10	r2d2	0.492829	0.386887	0.599419	A
2	11	ago1	0.000935054	**only 1 replicate**		A
2	12	ago2	0.261877	0.151187	0.414073	A

## Sheet: Figure 4D P-values
P-values for mortality of WCR adults fed dsRNA targeting core RNAi machinery as third instar larvae
Effect	Treatment	vs. Treatment	Adjusted P-value	Effect	Treatment	vs. Treatment	Adjusted P-value
treatment	Water	dcr-1	0.172056	treatment	gus	ago1	1
treatment	Water	Buffer	0.981021	treatment	gus	ago2	0.97017
treatment	Water	gus	0.960187	treatment	drosha	dcr-2	0.975442
treatment	Water	drosha	0.999808	treatment	drosha	pasha	0.970968
treatment	Water	dcr-2	0.831	treatment	drosha	loqs	1
treatment	Water	pasha	0.999355	treatment	drosha	r2d2	0.53859
treatment	Water	loqs	0.999835	treatment	drosha	ago1	1
treatment	Water	r2d2	0.212685	treatment	drosha	ago2	0.999806
treatment	Water	ago1	1	treatment	dcr-2	pasha	0.62186
treatment	Water	ago2	1	treatment	dcr-2	loqs	0.983613
treatment	Buffer	gus	1	treatment	dcr-2	r2d2	0.999996
treatment	Buffer	drosha	0.999973	treatment	dcr-2	ago1	1
treatment	Buffer	dcr-2	0.997601	treatment	dcr-2	ago2	0.851129
treatment	Buffer	pasha	0.850737	treatment	pasha	loqs	0.974547
treatment	Buffer	loqs	0.999991	treatment	pasha	r2d2	0.188908
treatment	Buffer	r2d2	0.757371	treatment	pasha	ago1	1
treatment	Buffer	ago1	1	treatment	pasha	ago2	0.999703
treatment	Buffer	ago2	0.985378	treatment	loqs	r2d2	0.661346
treatment	gus	drosha	0.999805	treatment	loqs	ago1	1
treatment	gus	dcr-2	0.998857	treatment	loqs	ago2	0.999826
treatment	gus	pasha	0.799538	treatment	r2d2	ago1	1
treatment	gus	loqs	0.999932	treatment	r2d2	ago2	0.295768
treatment	gus	r2d2	0.798008	treatment	ago1	ago2	1

## Sheet: Figure 5A values
Number of eggs produced during the first oviposition time point per WCR females present at the start of oviposition
Experimental Round	Treatment Number	Treatment Name	Time Point	Estimated Mean	Lower	Upper	Letter Group
1	1	Water	Days 1-5	131.051	116.568	145.534	A
1	2	dcr-1	Days 1-5	50.8822	38.3352	63.4291	B
2	3	Water	Days 1-5	87.7253	67.8906	107.56	AB
2	4	Buffer	Days 1-5	130.22	110.386	150.055	A
2	5	gus	Days 1-5	113.288	93.4532	133.123	A
2	6	drosha	Days 1-5	51.2632	31.4285	71.0979	BC
2	7	dcr-2	Days 1-5	83.8167	63.982	103.651	AB
2	8	pasha	Days 1-5	58.4889	38.6542	78.3236	BC
2	9	loqs	Days 1-5	115.691	95.8567	135.526	A
2	10	r2d2	Days 1-5	92.742	72.9073	112.577	AB
2	11	ago1	Days 1-5	14.3125	0	48.6672	C
2	12	ago2	Days 1-5	95.1322	75.2975	114.967	AB

## Sheet: Figure 5A P-values
P-values for number of eggs produced during the first oviposition time point per WCR females present at the start of oviposition
Effect	Treatment	vs. Treatment	Adjusted P-value	Effect	Treatment	vs. Treatment	Adjusted P-value
treatment*time_point	Water	dcr-1	4.34664e-05	treatment*time_point	gus	ago1	0.000496662
treatment*time_point	Water	Buffer	0.100846	treatment*time_point	gus	ago2	0.945042
treatment*time_point	Water	gus	0.704733	treatment*time_point	drosha	dcr-2	0.385607
treatment*time_point	Water	drosha	0.241526	treatment*time_point	drosha	pasha	0.999942
treatment*time_point	Water	dcr-2	1	treatment*time_point	drosha	loqs	0.00161001
treatment*time_point	Water	pasha	0.534132	treatment*time_point	drosha	r2d2	0.118155
treatment*time_point	Water	loqs	0.593887	treatment*time_point	drosha	ago1	0.679296
treatment*time_point	Water	r2d2	0.999997	treatment*time_point	drosha	ago2	0.0808783
treatment*time_point	Water	ago1	0.0196002	treatment*time_point	dcr-2	pasha	0.715121
treatment*time_point	Water	ago2	0.999929	treatment*time_point	dcr-2	loqs	0.414501
treatment*time_point	Buffer	gus	0.963964	treatment*time_point	dcr-2	r2d2	0.999669
treatment*time_point	Buffer	drosha	7.1408e-05	treatment*time_point	dcr-2	ago1	0.0325992
treatment*time_point	Buffer	dcr-2	0.0528728	treatment*time_point	dcr-2	ago2	0.997847
treatment*time_point	Buffer	pasha	0.000341598	treatment*time_point	pasha	loqs	0.00704241
treatment*time_point	Buffer	loqs	0.986769	treatment*time_point	pasha	r2d2	0.317961
treatment*time_point	Buffer	r2d2	0.210999	treatment*time_point	pasha	ago1	0.442457
treatment*time_point	Buffer	ago1	3.7108e-05	treatment*time_point	pasha	ago2	0.235869
treatment*time_point	Buffer	ago2	0.287471	treatment*time_point	loqs	r2d2	0.812364
treatment*time_point	gus	drosha	0.00265143	treatment*time_point	loqs	ago1	0.000344973
treatment*time_point	gus	dcr-2	0.523157	treatment*time_point	loqs	ago2	0.890377
treatment*time_point	gus	pasha	0.0112918	treatment*time_point	r2d2	ago1	0.00993168
treatment*time_point	gus	loqs	1	treatment*time_point	r2d2	ago2	1
treatment*time_point	gus	r2d2	0.890747	treatment*time_point	ago1	ago2	0.00711881

## Sheet: Figure 5B values
Hatch rate of eggs produced by WCR treated with dsRNA against core RNAi machinery as third instar larvae
Experimental Round	Treatment Number	Treatment Name	Time Point	Estimated Mean	Lower	Upper	Letter Group
1	1	Water	Days 1-5	0.366891	0.280956	0.462216	A
1	2	dcr-1	Days 1-5	0.335692	0.247037	0.43767	A
2	3	Water	Days 1-5	0.239432	0.167987	0.329239	B
2	4	Buffer	Days 1-5	0.254291	0.182524	0.342456	B
2	5	gus	Days 1-5	0.394387	0.299655	0.497782	AB
2	6	drosha	Days 1-5	0.290132	0.208504	0.388051	B
2	7	dcr-2	Days 1-5	0.302813	0.220568	0.399987	B
2	8	pasha	Days 1-5	0.363708	0.270656	0.468214	AB
2	9	loqs	Days 1-5	0.356935	0.266358	0.459042	AB
2	10	r2d2	Days 1-5	0.330929	0.243392	0.431975	AB
2	11	ago1	Days 1-5	0.665696	0.483435	0.80905	A
2	12	ago2	Days 1-5	0.269694	0.193338	0.36265	B
1	1	Water	Days 6-10	0.458875	0.376287	0.543785	A
1	2	dcr-1	Days 6-10	0.442697	0.358703	0.530102	A
2	3	Water	Days 6-10	0.25953	0.18295	0.354267	B
2	4	Buffer	Days 6-10	0.355043	0.262809	0.459472	B
2	5	gus	Days 6-10	0.351029	0.259524	0.454975	B
2	6	drosha	Days 6-10	0.225588	0.156959	0.313082	B
2	7	dcr-2	Days 6-10	0.269569	0.194165	0.361134	B
2	8	pasha	Days 6-10	0.292554	0.211158	0.389821	B
2	9	loqs	Days 6-10	0.271922	0.194416	0.366276	B
2	10	r2d2	Days 6-10	0.339785	0.253342	0.438405	B
2	11	ago1	Days 6-10	0.802338	0.649213	0.899019	A
2	12	ago2	Days 6-10	0.302801	0.220454	0.400121	B
1	1	Water	Days 11-15	0.447532	0.35029	0.548959	A
1	2	dcr-1	Days 11-15	0.449695	0.352942	0.550409	A
2	3	Water	Days 11-15	0.313666	0.228008	0.414236	A
2	4	Buffer	Days 11-15	0.308641	0.224098	0.408295	A
2	5	gus	Days 11-15	0.316644	0.231402	0.41628	A
2	6	drosha	Days 11-15	0.288505	0.206904	0.386602	A
2	7	dcr-2	Days 11-15	0.244701	0.171521	0.336427	A
2	8	pasha	Days 11-15	0.285893	0.204315	0.384311	A
2	9	loqs	Days 11-15	0.259921	0.183505	0.354349	A
2	10	r2d2	Days 11-15	0.219608	0.152837	0.305045	A
2	11	ago1	Days 11-15	0.500726	0.323107	0.678161	A
2	12	ago2	Days 11-15	0.282336	0.202783	0.37829	A

## Sheet: Figure 5B P-values
P-values for number of eggs produced during the first oviposition time point per WCR females present at the start of oviposition
Effect	Time Point	Treatment	vs. Treatment	Adjusted P-value	Effect	Time Point	Treatment	vs. Treatment	Adjusted P-value	Effect	Time Point	Treatment	vs. Treatment	Adjusted P-value
treatment*time_point	Days 1-5	Water	dcr-1	0.838753	treatment*time_point	Days 6-10	Water	dcr-1	0.94336	treatment*time_point	Days 11-15	Water	dcr-1	0.999233
treatment*time_point	Days 1-5	Water	Buffer	1	treatment*time_point	Days 6-10	Water	Buffer	0.896593	treatment*time_point	Days 11-15	Water	Buffer	1
treatment*time_point	Days 1-5	Water	gus	0.349446	treatment*time_point	Days 6-10	Water	gus	0.915953	treatment*time_point	Days 11-15	Water	gus	1
treatment*time_point	Days 1-5	Water	drosha	0.997016	treatment*time_point	Days 6-10	Water	drosha	0.999834	treatment*time_point	Days 11-15	Water	drosha	0.999995
treatment*time_point	Days 1-5	Water	dcr-2	0.985773	treatment*time_point	Days 6-10	Water	dcr-2	1	treatment*time_point	Days 11-15	Water	dcr-2	0.97971
treatment*time_point	Days 1-5	Water	pasha	0.634241	treatment*time_point	Days 6-10	Water	pasha	0.999927	treatment*time_point	Days 11-15	Water	pasha	0.999988
treatment*time_point	Days 1-5	Water	loqs	0.68707	treatment*time_point	Days 6-10	Water	loqs	1	treatment*time_point	Days 11-15	Water	loqs	0.996928
treatment*time_point	Days 1-5	Water	r2d2	0.889873	treatment*time_point	Days 6-10	Water	r2d2	0.953888	treatment*time_point	Days 11-15	Water	r2d2	0.849812
treatment*time_point	Days 1-5	Water	ago1	0.00470269	treatment*time_point	Days 6-10	Water	ago1	0.000128799	treatment*time_point	Days 11-15	Water	ago1	0.696602
treatment*time_point	Days 1-5	Water	ago2	0.999932	treatment*time_point	Days 6-10	Water	ago2	0.999306	treatment*time_point	Days 11-15	Water	ago2	0.999962
treatment*time_point	Days 1-5	Buffer	gus	0.475988	treatment*time_point	Days 6-10	Buffer	gus	1	treatment*time_point	Days 11-15	Buffer	gus	1
treatment*time_point	Days 1-5	Buffer	drosha	0.999798	treatment*time_point	Days 6-10	Buffer	drosha	0.560828	treatment*time_point	Days 11-15	Buffer	drosha	0.999999
treatment*time_point	Days 1-5	Buffer	dcr-2	0.99787	treatment*time_point	Days 6-10	Buffer	dcr-2	0.939054	treatment*time_point	Days 11-15	Buffer	dcr-2	0.987252
treatment*time_point	Days 1-5	Buffer	pasha	0.769913	treatment*time_point	Days 6-10	Buffer	pasha	0.993633	treatment*time_point	Days 11-15	Buffer	pasha	0.999998
treatment*time_point	Days 1-5	Buffer	loqs	0.816311	treatment*time_point	Days 6-10	Buffer	loqs	0.952498	treatment*time_point	Days 11-15	Buffer	loqs	0.998472
treatment*time_point	Days 1-5	Buffer	r2d2	0.958233	treatment*time_point	Days 6-10	Buffer	r2d2	1	treatment*time_point	Days 11-15	Buffer	r2d2	0.881817
treatment*time_point	Days 1-5	Buffer	ago1	0.00689732	treatment*time_point	Days 6-10	Buffer	ago1	0.0023148	treatment*time_point	Days 11-15	Buffer	ago1	0.661197
treatment*time_point	Days 1-5	Buffer	ago2	1	treatment*time_point	Days 6-10	Buffer	ago2	0.998452	treatment*time_point	Days 11-15	Buffer	ago2	0.999991
treatment*time_point	Days 1-5	gus	drosha	0.862495	treatment*time_point	Days 6-10	gus	drosha	0.596852	treatment*time_point	Days 11-15	gus	drosha	0.999987
treatment*time_point	Days 1-5	gus	dcr-2	0.929216	treatment*time_point	Days 6-10	gus	dcr-2	0.952845	treatment*time_point	Days 11-15	gus	dcr-2	0.972588
treatment*time_point	Days 1-5	gus	pasha	0.999987	treatment*time_point	Days 6-10	gus	pasha	0.995943	treatment*time_point	Days 11-15	gus	pasha	0.999971
treatment*time_point	Days 1-5	gus	loqs	0.999919	treatment*time_point	Days 6-10	gus	loqs	0.9639	treatment*time_point	Days 11-15	gus	loqs	0.995268
treatment*time_point	Days 1-5	gus	r2d2	0.994481	treatment*time_point	Days 6-10	gus	r2d2	1	treatment*time_point	Days 11-15	gus	r2d2	0.822782
treatment*time_point	Days 1-5	gus	ago1	0.244418	treatment*time_point	Days 6-10	gus	ago1	0.00206254	treatment*time_point	Days 11-15	gus	ago1	0.713483
treatment*time_point	Days 1-5	gus	ago2	0.669546	treatment*time_point	Days 6-10	gus	ago2	0.999144	treatment*time_point	Days 11-15	gus	ago2	0.999916
treatment*time_point	Days 1-5	drosha	dcr-2	1	treatment*time_point	Days 6-10	drosha	dcr-2	0.998573	treatment*time_point	Days 11-15	drosha	dcr-2	0.999107
treatment*time_point	Days 1-5	drosha	pasha	0.981343	treatment*time_point	Days 6-10	drosha	pasha	0.977301	treatment*time_point	Days 11-15	drosha	pasha	1
treatment*time_point	Days 1-5	drosha	loqs	0.989583	treatment*time_point	Days 6-10	drosha	loqs	0.998084	treatment*time_point	Days 11-15	drosha	loqs	0.999977
treatment*time_point	Days 1-5	drosha	r2d2	0.999732	treatment*time_point	Days 6-10	drosha	r2d2	0.67925	treatment*time_point	Days 11-15	drosha	r2d2	0.969864
treatment*time_point	Days 1-5	drosha	ago1	0.0235376	treatment*time_point	Days 6-10	drosha	ago1	3.66886e-05	treatment*time_point	Days 11-15	drosha	ago1	0.520109
treatment*time_point	Days 1-5	drosha	ago2	0.999999	treatment*time_point	Days 6-10	drosha	ago2	0.944909	treatment*time_point	Days 11-15	drosha	ago2	1
treatment*time_point	Days 1-5	dcr-2	pasha	0.994865	treatment*time_point	Days 6-10	dcr-2	pasha	0.999996	treatment*time_point	Days 11-15	dcr-2	pasha	0.999483
treatment*time_point	Days 1-5	dcr-2	loqs	0.997684	treatment*time_point	Days 6-10	dcr-2	loqs	1	treatment*time_point	Days 11-15	dcr-2	loqs	1
treatment*time_point	Days 1-5	dcr-2	r2d2	0.999988	treatment*time_point	Days 6-10	dcr-2	r2d2	0.977937	treatment*time_point	Days 11-15	dcr-2	r2d2	0.999983
treatment*time_point	Days 1-5	dcr-2	ago1	0.0316601	treatment*time_point	Days 6-10	dcr-2	ago1	0.00015066	treatment*time_point	Days 11-15	dcr-2	ago1	0.233002
treatment*time_point	Days 1-5	dcr-2	ago2	0.999931	treatment*time_point	Days 6-10	dcr-2	ago2	0.999906	treatment*time_point	Days 11-15	dcr-2	ago2	0.999728
treatment*time_point	Days 1-5	pasha	loqs	1	treatment*time_point	Days 6-10	pasha	loqs	0.999999	treatment*time_point	Days 11-15	pasha	loqs	0.999991
treatment*time_point	Days 1-5	pasha	r2d2	0.99997	treatment*time_point	Days 6-10	pasha	r2d2	0.999033	treatment*time_point	Days 11-15	pasha	r2d2	0.977184
treatment*time_point	Days 1-5	pasha	ago1	0.140879	treatment*time_point	Days 6-10	pasha	ago1	0.000350115	treatment*time_point	Days 11-15	pasha	ago1	0.501169
treatment*time_point	Days 1-5	pasha	ago2	0.90499	treatment*time_point	Days 6-10	pasha	ago2	1	treatment*time_point	Days 11-15	pasha	ago2	1
treatment*time_point	Days 1-5	loqs	r2d2	0.999996	treatment*time_point	Days 6-10	loqs	r2d2	0.984088	treatment*time_point	Days 11-15	loqs	r2d2	0.999244
treatment*time_point	Days 1-5	loqs	ago1	0.118455	treatment*time_point	Days 6-10	loqs	ago1	0.00017872	treatment*time_point	Days 11-15	loqs	ago1	0.322176
treatment*time_point	Days 1-5	loqs	ago2	0.9329	treatment*time_point	Days 6-10	loqs	ago2	0.999955	treatment*time_point	Days 11-15	loqs	ago2	0.999997
treatment*time_point	Days 1-5	r2d2	ago1	0.0665876	treatment*time_point	Days 6-10	r2d2	ago1	0.00130911	treatment*time_point	Days 11-15	r2d2	ago1	0.119895
treatment*time_point	Days 1-5	r2d2	ago2	0.99258	treatment*time_point	Days 6-10	r2d2	ago2	0.99988	treatment*time_point	Days 11-15	r2d2	ago2	0.98284
treatment*time_point	Days 1-5	ago1	ago2	0.0122649	treatment*time_point	Days 6-10	ago1	ago2	0.000469171	treatment*time_point	Days 11-15	ago1	ago2	0.467871

[truncated: 13 more sheets: Figure S1 values, Figure S1 P-values, Figure S2 values, Figure S2 P-values, Figure S3A values, Figure S3A P-values, Figure S3B values, Figure S3B P-values, Figure S3C values, Figure S3C P-values, Figure S3D values, Figure S3D P-values, Figure S3E values]
