# Supplementary material for: Knockdown of RNA interference pathway genes impacts the fitness of western corn rootworm
Source: Sci Rep. 2018 May 18;8:7858. doi: 10.1038/s41598-018-26129-6 (PMC5959937; doi:10.1038/s41598-018-26129-6)
Supplement: Supplementary file 3 — Supplementary File 2 [file 41598_2018_26129_MOESM3_ESM.xlsx]

## Sheet: Manuscript Information
Knockdown of RNA interference pathway genes impacts the fitness of western corn rootworm Supplementary Data Courtney Davis-Vogel1,2,*, Angel Ortiz1,+, Lisa Procyk1,+, Jonathan Robeson1,+, Adane Kassa1, Yiwei Wang1,+, Emily Huang1,+, Carl Walker1,+, Amit Sethi1, Mark E. Nelson1, Dipali G. Sashital2 1DuPont Pioneer, Research and Development, 7300 NW 62nd Ave., Johnston, IA, USA 2Iowa State Universi…

## Sheet: Table S2.1 - MIQE guidelines
	Table S2.1. MIQE compliance of the WCR core RNAi machinery RT-qPCR assays
	Item	Importance	Current Study
	Experimental design
	Definition of experimental and control groups	E	Described within article text
	Number within each group	E	Described within article text
	Assay carried out by core lab or investigator's lab?	D	Investigator's lab
	Acknowledgement of authors' contributions	D	CDV and DS chose assay targets; CDV designed, optimized, validated, ran, and analyzed RT-qPCR assays and resulting data; YW and CW performed statistical analyses
	Sample
	Description	E	Whole insects of various life stages
	Volume/mass of sample processed	D	First and second instar samples in 350 µL Lysis Buffer (Ambion mirVana miRNA Isolation Kit, Thermo Fisher Scientific, Inc., Waltham, MA); all other samples in a ratio of 1 mL buffer to 0.1 g tissue
	Microdissection or macrodissection	E	Not applicable
	Processing procedure	E	First and second instar samples - Placed into bullet tubes with wo 5/32” stainless steel ball bearings (Motion Industries, Inc., Birmingham, AL) in a Geno/Grinder 2000 (SPEX SamplePrep, LLC., Metuchen, NJ) set to 1700 strokes per minute for one minute Remaining samples - Omni Mixer Homogenizer (Omni International, Inc., Kennesaw, GA) on medium setting until whole insects visually disappeared
	If frozen - how and how quickly?	E	First instar, second instar, and eggs homogenized live in Lysis Buffer, incubated with 1/10 volume miRNA Homogenate Additive, aliquoted, and flash-frozen in liquid nitrogen. Remaining insect samples flash-frozen live in liquid nitrogen.
	If fixed - with what, how quickly?	E	Not applicable
	Sample storage conditions and duration (especially for FFPE samples)	E	Homogenates and whole insects stored at-80oC until RNA isolation. Storage time variable; no homogenate exceeded 117 days' storage & no whole insect exceeded 356 days' storage. Control and treatment samples within each bioassay round were stored for the same length of time.
	Nucleic acid extraction
	Procedure and/or instrumentation	E	Described within article text
	Name of kit and details of any modifications	E	Ambion mirVana miRNA Isolation Kit (Thermo Fisher Scientific, Inc.), eluted in nuclease-free water with an extended final spin of five minutes
	Source of additional reagents used	D	None for RNA isolation
	Details of DNase or RNase treatment	E	10 µL DNase I mix per sample at 25°C for 90 minutes, with DNase removal using Isolate II RNA Micro Kit (Bioline, London, England)
	Contamination assessment (DNA or RNA)	E	Table S2.9
	Nucleic acid quantification	E	Spectrophotometry
	Instrument and method	E	NanoDrop 8000 UV-Vis Spectrophotometer with software (v. 2.3.2) (Thermo Fisher Scientific, Inc.)
	Purity (A260/A280)	D	Table S2.10 - representative values
	Yield	D	Table S2.10 - representative values
	RNA integrity method/instrument	E	Fragment Analyzer (Advanced Analytical Technologies, Inc. Ankeny, IA)
	RIN/RQI or Cq of 3' and 5' transcripts	E	Table S2.10 - representative values
	Electrophoresis traces	D	Not included
	Inhibition testing (Cq dilutions, spike or other)	E	Table S2.8
	Reverse transcription
	Complete reaction conditions	E	Table S2.8 & see SuperScript First-Strand Synthesis System for RT-PCR manufacturer-provided instructions (Thermo Fisher Scientific, Inc.)
	Amount of RNA and reaction volume	E	Table S2.8 & 20 µL total reaction volume
	Priming oligonucleotide (if using GSP) and concentration	E	Not applicable
	Reverse transcriptase and concentration	E	SuperScript II, see manufacturer-provided information (Thermo Fisher Scientific, Inc.)
	Temperature and time	E	See manufacturer-provided protocol (ThermoFischer Scientific Inc.)
	Manufacturer of reagents and catalogue numbers	D	All standard samples, curves, and RT reactions prepared in low DNA-binding plastics; Cat. Nos. K56601, B57861, B74085, B71954 (Bioplastics/Cyclertest, Inc. Durham, NC)
	Cqs with and without RT	D	Table S2.9 - representative values
	Storage conditions of cDNA	D	Slow-frozen and stored at -80oC
	qPCR target information
	Sequence accession number	E	Table S2.2
	Location of amplicon	D	Information available through alignment of primers with target; see target accession numbers. To the extent possible, amplicon was placed to avoid both location of dsRNA target and regions of variation by isoform.
	Amplicon length	E	Table S2.3
	In silico specificity screen (BLAST, etc)	E	Table S2.6
	Pseudogenes, retropseudogenes or other homologs?	D	Unknown
	Sequence alignment	D	Not applicable
	Secondary structure analysis of amplicon	D	Table S2.3 & Figure S2.1
	Location of each primer by exon or intron (if applicable)	E	Unknown
	What splice variants are targeted?	E	See Davis-Vogel et al., submitted; otherwise unknown
	qPCR oligonucleotides
	Primer sequences	E	Table S2.2
	RTPrimerDB identification number	D	Not deposited; sequences provided in Table S2.2
	Probe sequences	D	Table S2.2
	Location and identity of any modifications	E	Unknown; see manufacturer-provided information (ThermoFischer Scientific Inc.) & Table S2.2
	Manufacturer of oligonucleotides	D	Primers from Integrated DNA Technologies, Inc. (Coralville, IA), probes from Life Technologies (Thermo Fisher Scientific, Inc.)
	Purification method	D	Manufacturer's standard protocols
	qPCR protocol
	Complete reaction conditions	E	Table S2.3 & described within article text
	Reaction volume and amount of cDNA/DNA	E	Table S2.9 & 1 µL diluted cDNA in 10 µL total reaction volumes
	Primer, (probe), Mg2+ and dNTP concentrations	E	Table S2.3 & unknown; see manufacturer-provided information (Bioline)
	Polymerase identity and concentration	E	See manufacturer-provided information (Bioline)
	Buffer/kit identity and manufacturer	E	See manufacturer-provided information (Bioline)
	Exact chemical constitution of the buffer	D	See manufacturer-provided information (Bioline)
	Additives (SYBR Green I, DMSO, etc.)	E	Not applicable
	Manufacturer of plates/tubes and catalog number	D	Axygen 384-well PCR microplate, clear; Cat. No. PCR-384M2-C (Corning, Inc., Corning, NY), MicroAmp Optical Adhesive Film; Cat. No. 4311971 (Thermo Fisher Scientific, Inc.)
	Complete thermocycling parameters	E	Table S2.3
	Reaction setup (manual/robotic)	D	Manual, 12-channel electronic pipettes
	Manufacturer of qPCR instrument	E	Applied Biosystems Corp. (Foster City, CA)
	qPCR validation
	Evidence of optimisation (from gradients)	D	Table S2.9
	Specificity (gel, sequence, melt, or digest)	E	Figure S2.2
	For SYBR Green I, Cq of the NCT	E	Not applicable
	Standard curves with slope and y-intercept	E	Tables S2.4 & S2.5
	PCR efficiency calculated from slope	E	Table S2.4
	Confidence interval for PCR efficiency or standard error	D	Table S2.4
	R2 of standard curve	E	≥0.9800 with at least one value per concentration level
	Linear dynamic range	E	Tables S2.4 & S2.5
	Cq variation at lower limit	E	Table S2.7
	Confidence intervals throughout range	D	Table S2.5
	Evidence for limit of detection	E	Table S2.7
	If multiplex, efficiency and LOD of each assay	E	Tables S2.4 & S2.7
	Data analysis
	qPCR analysis program (source, version)	E	QuantStudio Real-Time PCR Software (v. 1.1) (Thermo Fisher Scientific, Inc.) & Excel 2016 for Windows (Microsoft Corp., Redmond, WA)
	Cq method determination	E	Baseline Threshold algorithm with automatic threshold and baseline detection
	Outlier identification and disposition (technical & biological?)	E	Plates with reaction efficiencies outside of 90-110% or R2 values <0.98; samples with less than two technical replicates showing s ≤0.250, or with interpolated values below the LOD for any assay target
	Results of NACs (no template controls and no reverse transcriptase controls)	E	NTC = no detection, NRTC Cq > 5 from most concentrated uknown sample
	Justification of number and choice of reference genes	E	Described within article text
	Description of normalisation method	E	Described within article & and Supplemental Methods
	Number and concordance of biological replicates	D	Described within article text
	Number and stage (RT or qPCR) of technical replicates	E	RT technical replicate per sample = 1, qPCR technical replicate per sample ≥4
	Repeatability (intra-assay variation)	E	Table S2.7
	Reproducibility (inter-assay variation, %CV)	D	Tables S2.5 & S2.7
	Power analysis	D	Statistical analysis not appropriate
	Statistical methods for result significance	E	Statistical analysis not appropriate
	Statistics Software (source, version)	E	Not applicable
	Cq or raw data submission using RDML		Not submitted
	Table S2.1 from "Bustin, S.A., et al., The MIQE guidelines: minimum information for publication of quantitative real-time PCR experiments. Clin Chem, 2009. 55(4): p. 611-22.", completed for the current study. Directly quoted from the preceeding citation: "MIQE checklist for authors, reviewers and editors. All essential information (E) must be submitted with the manuscript. Desirable information (…

## Sheet: Table S2.2
	Table S2.2. Primer and probe information for WCR qPCR assays
	Assay	Assay type	Target	Target type	Target accession number(s)	Sequence			Dye	Quencher
						Forward	Reverse	Probe
	All	-	α-tubulin	Reference	Not available	TTCCGCTGAAAAGGCTTACC	TCGAAACAGGCATTGGTGATT	TGAACAACTTTCCGTAGCTG	VIC	MGB-NFQ
			ef1α	Reference	Not available	CCGATAAACGTAGCAGAGGAAGA	TGTGCTTTTTGTATCCAGTTTTTTG	ACCAATACGATGGCAAGACGACTTACGAAA	ABY	QSY
	Drosha	Triplex	drosha	GOI	MG225416	TCAAAGCCGCTGGTGACA	AATCTCGGCAGGAAATGGAA	AGAGGGTTGCTCCC	FAM	MGB-NFQ
	Dicer-1	Triplex	dcr-1	GOI	MG225417	GACCCATGCGTCGTATTTCC	GCGTCGCCCAGGAATTCT	CCACCTTACAGATTGTTACCA	FAM	MGB-NFQ
	Dicer-2	Triplex	dcr-2	GOI	MG225418	CGTCTTCTTTAAGCTTTGGCATTAT	GTAAATCGGGAAATCACATATGGTT	CCACGTCACCATTGC	FAM	MGB-NFQ
	Pasha	Triplex	pasha	GOI	MG225419	GATATGCGGTACGGAGTTGGA	TTGGCTGCGTCAGATTTGG	ACGGGACCAGTAAAA	FAM	MGB-NFQ
	Loquacious	Triplex	loqs	GOI	MG225420, MG225421, MG225422	CTTGGTGCAGCTATCCACTTTG	CCTTCGGAGTTTTGCCTGTTC	AGTGGCCGTCTGCT	FAM	MGB-NFQ
	R2D2	Triplex	r2d2	GOI	MG225423	GAATGTGGCATAGGTTCTGTCAAA	GCTAATTGTTTCGCCATCTTTTTT	CTGTTGCGACTAGCAC	FAM	MGB-NFQ
	Argonaute 1	Triplex	ago1	GOI	MG225424, MG225425	GAGGCATCACACAAGGCTCTT	TGTTTCCGCTTTTGCCACTT	TGTTCGGATAAGAAGGAA	FAM	MGB-NFQ
	Argonaute 2	Triplex	ago2	GOI	MG225426, MG225427, MG225428	CCAAGCGGTCACGATTAACA	TGGTCTTGGTGGCCTCCTAT	ATGGACAATCGTGTGCGC	FAM	MGB-NFQ
	Each qPCR assay is a triplex between a gene of interest (GOI) and both reference genes. The primer and probe concentrations for the two reference genes are constant across assays. Applied Biosystems TaqMan probes were ordered from Thermo Fisher Scientific, Inc. Each triplex assay contains two MGB-NFQ probes and one QSY probe, as per manufacturer's recommendation.

## Sheet: Table S2.3
	Table S2.3. Final analytical conditions for WCR qPCR assays
	Assay	Assay type	Target	Target type	Forward primer				Reverse primer				Probe				Amplicon		Thermal cycling conditionsa
					Length (bp)	Tm (°C)	GC content (%)	Final qPCR concentration (nM)	Length (bp)	Tm (°C)	GC content (%)	Final qPCR concentration (nM)	Length (bp)	Tm (°C)	GC content (%)	Final qPCR concentration (nM)	Length (bp)	Stability (ΔGd)
	All	-	α-tubulin	Reference	20	58.1	50	70	21	59	43	70	20	70	45	50	63	-8.5	-
			ef1α	Reference	23	58.6	48	500	25	59	32	500	30	68.3	43	50	85	-5.5
	Drosha	Triplex	drosha	GOI	18	58	56	300	20	58	45	300	14	69	64	150	55	-9.1	Fast
	Dicer-1	Triplex	dcr-1	GOI	20	58.9	55	500	18	59.7	61	500	21	70	43	150	69	-9.8	Fast
	Dicer-2	Triplex	dcr-2	GOI	25	58	36	300	25	58	36	300	15	69	60	100	68	-6.0	Normal
	Pasha	Triplex	pasha	GOI	21	59	52	200	19	59	53	200	15	70	47	150	62	-11.0	Fast
	Loquacious	Triplex	loqs	GOI	22	59	50	400	21	60	52	400	14	69	64	150	62	-13.8	Normal
	R2D2	Triplex	r2d2	GOI	24	59	42	400	24	59	33	400	16	69	56	100	68	-7.6	Fast
	Argonaute 1	Triplex	ago1	GOI	21	58	52	400	20	59	45	400	18	68	39	100	62	-8.0	Fast
	Argonaute 2	Triplex	ago2	GOI	20	58	50	400	20	58	55	400	18	70	56	100	61	-12.9	Normal
	Conditions under which the WCR qPCR assays should be used for sample analysis. Each assay is a triplex between a specific gene of interest (GOI) and both reference genes. The primer and probe concentrations for the two reference genes are constant across assays. Applied Biosystems TaqMan probes were ordered from Thermo Fisher Scientific, Inc. Each triplex assay contains two MGB-NFQ probes and one…
	a'Normal' and 'Fast' thermal cycling conditions are outlined below.

## Sheet: Figure S2.1
A																																															B
Figure S2.1. In silico-predicted structure of RNA targets of the WCR core RNAi machinery qPCR primers. A) Predicted secondary structure of amplicons generated by qPCR assay primers. Free-energy estimation of the fold is shown in Table S2.3. Melting temperature (Tm) of the amplicons was calculated using Vector NTI Advance (v. 10.3.1) (ThermoFisher Scientific, Inc., Waltham, MA). These evaluations …

## Sheet: Table S2.4
	Table S2.4. Standard curve and assay performance for optimized WCR qPCR assays
	Assay	Target	Target type	Slope				Intercept				Reaction efficiency
				Mean	SEMc	CI95		Mean	SEM	CI95		Mean	SEM	CI95
						Lower	Upper			Lower	Upper			Lower	Upper
	Drosha	drosha	GOI	-3.35269	0.00566688	-3.36387	-3.3415	15.5987	0.0160005	15.5671	15.6303	0.987322	0.00230697	0.982788	0.991897
		α-tubulin	Reference	-3.35581	0.00671267	-3.36907	-3.34255	16.1341	0.0192099	16.0962	16.172	0.986052	0.00272588	0.980697	0.991465
		ef1α	Reference	-3.3285	0.00776406	-3.34384	-3.31316	16.0316	0.023006	15.9862	16.0771	0.997265	0.00322287	0.990937	1.00367
	Dicer-1	dcr-1	GOI	-3.406	0.0113874	-3.42862	-3.38339	18.7053	0.0264478	18.6528	18.7578	0.966071	0.00444373	0.957322	0.974977
		α-tubulin	Reference	-3.42537	0.0107802	-3.44678	-3.40395	16.6844	0.0287509	16.6272	16.7415	0.958573	0.0041435	0.950409	0.966874
		ef1α	Reference	-3.33885	0.0102249	-3.35914	-3.31855	16.275	0.0268782	16.2216	16.3283	0.992987	0.00420906	0.9847	1.00141
	Dicer-2	dcr-2	GOI	-3.56163	0.0163235	-3.59389	-3.52937	17.3635	0.0390256	17.2864	17.4406	0.908843	0.0056559	0.897797	0.920157
		α-tubulin	Reference	-3.37834	0.00693177	-3.39202	-3.36466	16.1835	0.0179815	16.148	16.219	0.976986	0.00276476	0.971559	0.982472
		ef1α	Reference	-3.37542	0.0067483	-3.38875	-3.36209	16.4722	0.0183993	16.4358	16.5085	0.97815	0.00269782	0.972849	0.983507
	Pasha	pasha	GOI	-3.35836	0.00583632	-3.36986	-3.34686	14.7311	0.0170746	14.6974	14.7647	0.985018	0.00236519	0.980377	0.989702
		α-tubulin	Reference	-3.37777	0.00639045	-3.39038	-3.36516	15.9817	0.0172565	15.9476	16.0157	0.977214	0.00255001	0.972206	0.982271
		ef1α	Reference	-3.32155	0.00706403	-3.33548	-3.30761	15.8416	0.019228	15.8037	15.8796	1.00016	0.00294884	0.994373	1.00601
	Loquacious	loqs	GOI	-3.40697	0.00728065	-3.42137	-3.39258	15.9736	0.0202398	15.9336	16.0136	0.965693	0.00283899	0.96011	0.971339
		α-tubulin	Reference	-3.35477	0.00689085	-3.36838	-3.34116	15.4175	0.0192512	15.3795	15.4555	0.986474	0.00280056	0.980973	0.992036
		ef1α	Reference	-3.38037	0.00655147	-3.3933	-3.36744	15.7311	0.0181026	15.6954	15.7668	0.976176	0.00260887	0.971055	0.981351
	R2D2	r2d2	GOI	-3.3358	0.00562907	-3.3469	-3.3247	16.4631	0.0154505	16.4327	16.4936	0.994243	0.0023229	0.989681	0.998846
		α-tubulin	Reference	-3.37842	0.00850429	-3.39523	-3.36162	16.5577	0.0232906	16.5117	16.6038	0.976952	0.00339173	0.970293	0.9837
		ef1α	Reference	-3.29529	0.0106673	-3.3164	-3.27419	16.1962	0.0286512	16.1395	16.2529	1.01124	0.0045493	1.00231	1.02032
	Argonaute 1	ago1	GOI	-3.31874	0.0054284	-3.32945	-3.30803	17.8233	0.0148974	17.7939	17.8527	1.00133	0.00227122	0.996869	1.00583
		α-tubulin	Reference	-3.38713	0.0106045	-3.40808	-3.36619	16.5117	0.0271907	16.458	16.5654	0.973489	0.00420025	0.965261	0.981855
		ef1α	Reference	-3.29969	0.011232	-3.32189	-3.27749	16.1804	0.0317766	16.1176	16.2432	1.00937	0.00477296	1.00002	1.01889
	Argonaute 2	ago2	GOI	-3.38896	0.00708642	-3.40294	-3.37498	15.4703	0.0211406	15.4286	15.512	0.972767	0.00280276	0.967269	0.978326
		α-tubulin	Reference	-3.3933	0.0102079	-3.41343	-3.37316	16.1275	0.0268624	16.0745	16.1805	0.971055	0.00402355	0.96318	0.979057
		ef1α	Reference	-3.37553	0.00728898	-3.38991	-3.36115	16.1472	0.0196933	16.1083	16.186	0.978107	0.00291372	0.972393	0.983888
	Estimated reaction efficiencies and associated variability for the WCR qPCR assays were determined under optmized qPCR conditions (Table S2.3). A nine-level standard curve for each target was produced by serially diluting synthetic DNA species from 3.13 × 102 to 3.13 × 10-6 pg/µL. Parameters were estimated across 8-11 curves representing different plates, days, master mix preparations, curve prep…

## Sheet: Table S2.5
	Table S2.5. Variability across the WCR qPCR assay standard curves
	Assay	Standard (pg)	313	31.3	3.13	0.313	0.0313	0.00313	0.000313	3.13e-05	3.13e-06	313	31.3	3.13	0.313	0.0313	0.00313	0.000313	3.13e-05	3.13e-06	313	31.3	3.13	0.313	0.0313	0.00313	0.000313	3.13e-05	3.13e-06
	Drosha	Assay target	drosha									α-tubulin									ef1α
		Estimated Cq	8.89334	12.246	15.5987	18.9514	22.3041	25.6568	29.0095	32.3621	35.7148	9.42249	12.7783	16.1341	19.4899	22.8457	26.2015	29.5573	32.9132	36.269	9.37464	12.7031	16.0316	19.3601	22.6886	26.0171	29.3456	32.6741	36.0026
		SEM	0.0240271	0.0196098	0.0160005	0.013846	0.0138433	0.0159933	0.0196001	0.024016	0.0288722	0.028689	0.0234729	0.0192099	0.0166488	0.0165971	0.0190752	0.0232892	0.0284785	0.0342021	0.0343407	0.028178	0.023006	0.0196243	0.0190135	0.021412	0.0259999	0.0318446	0.038376
		CI95	8.826-8.961	12.191-12.301	15.554-15.644	18.912-18.990	22.265-22.343	25.612-25.702	28.954-29.065	32.295-32.430	35.634-35.796	9.342-9.503	12.712-12.844	16.080-16.188	19.443-19.537	22.799-22.892	26.148-26.255	29.492-29.623	32.833-32.993	36.173-36.365	9.278-9.471	12.624-12.782	15.967-16.096	19.305-19.415	22.635-22.742	25.957-26.077	29.273-29.419	32.585-32.764	35.895-36.111
	Dicer-1	Assay target	dcr-1									α-tubulin									ef1α
		Estimated Cq	11.8933	15.2993	18.7053	22.1113	25.5173	28.9233	32.3293	35.7353	39.1413	9.83362	13.259	16.6844	20.1097	23.5351	26.9604	30.3858	33.8112	37.2365	9.59727	12.9361	16.275	19.6138	22.9527	26.2915	29.6304	32.9692	36.3081
		SEM	0.0400904	0.0319951	0.0264478	0.0251917	0.0287942	0.0358181	0.0446778	0.0544851	0.0648111	0.0426414	0.034731	0.0287509	0.0260655	0.027652	0.032898	0.0404024	0.0491411	0.0585642	0.0396702	0.0323038	0.0268782	0.0247071	0.0265996	0.0318391	0.0391027	0.0474701	0.0564525
		CI95	12.007-11.779	15.390-15.208	18.780-18.630	22.183-22.040	25.599-25.436	29.025-28.822	32.456-32.202	35.890-35.581	39.325-38.957	9.955-9.712	13.358-13.160	16.766-16.603	20.184-20.036	23.614-23.457	27.054-26.867	30.501-30.271	33.951-33.672	37.403-37.070	9.710-9.485	13.023-12.844	16.351-16.199	19.684-19.544	23.028-22.877	26.382-26.201	29.741-29.519	33.104-32.835	36.468-36.148
	Dicer-2	Assay target	dcr-2									α-tubulin									ef1α
		Estimated Cq	10.2402	13.8019	17.3635	20.9251	24.4868	28.0484	31.61	35.1716	38.7333	9.42682	12.8052	16.1835	19.5618	22.9402	26.3185	29.6968	33.0752	36.4535	9.72134	13.0968	16.4722	19.8476	23.223	26.5985	29.9739	33.3493	36.7247
		SEM	0.0603835	0.0481469	0.0390256	0.0355076	0.0391344	0.0483231	0.0605942	0.0744387	0.0891262	0.0272403	0.0220144	0.0179815	0.0160665	0.0170009	0.0203967	0.0252809	0.0309567	0.0370622	0.0275387	0.0224258	0.0183993	0.016286	0.0168229	0.0197956	0.0243269	0.0297122	0.0355655
		CI95	10.070-10.410	13.666-13.937	17.254-17.473	20.825-21.025	24.377-24.597	27.912-28.184	31.439-31.781	34.962-35.381	38.482-38.984	9.350-9.503	12.743-12.867	16.133-16.234	19.517-19.607	22.892-22.988	26.261-26.376	29.626-29.768	32.988-33.162	36.349-36.558	9.644-9.799	13.034-13.160	16.420-16.524	19.802-19.893	23.176-23.270	26.543-26.654	29.905-30.042	33.266-33.433	36.625-36.825
	Pasha	Assay target	pasha									α-tubulin									ef1α
		Estimated Cq	8.01436	11.3727	14.7311	18.0894	21.4478	24.8062	28.1645	31.5229	34.8812	9.22614	12.6039	15.9817	19.3594	22.7372	26.115	29.4927	32.8705	36.2483	9.19853	12.5201	15.8416	19.1632	22.4847	25.8063	29.1278	32.4494	35.7709
		SEM	0.0256328	0.0209816	0.0170746	0.0145251	0.0140905	0.0159447	0.0194434	0.0238744	0.0288106	0.0258537	0.02103	0.0172565	0.0153293	0.0159331	0.0188259	0.0231655	0.0282939	0.0338544	0.0291551	0.0236636	0.019228	0.0167112	0.0169886	0.019944	0.0246316	0.0302567	0.0363871
		CI95	7.943-8.086	11.314-11.431	14.683-14.779	18.049-18.130	21.408-21.487	24.761-24.851	28.110-28.219	31.456-31.590	34.801-34.962	9.154-9.299	12.545-12.663	15.933-16.030	19.316-19.402	22.692-22.782	26.062-26.168	29.428-29.558	32.791-32.950	36.153-36.343	9.117-9.280	12.454-12.586	15.788-15.896	19.116-19.210	22.437-22.532	25.750-25.862	29.059-29.197	32.364-32.534	35.669-35.873
	Loquacious	Assay target	loqs									α-tubulin									ef1α
		Estimated Cq	9.15963	12.5666	15.9736	19.3805	22.7875	26.1945	29.6015	33.0084	36.4154	8.70796	12.0627	15.4175	18.7723	22.127	25.4818	28.8366	32.1914	35.5461	8.97036	12.3507	15.7311	19.1115	22.4918	25.8722	29.2526	32.6329	36.0133
		SEM	0.0305145	0.0248472	0.0202398	0.017548	0.01767	0.0205558	0.0252759	0.0310035	0.037277	0.0291802	0.0237395	0.0192512	0.0165112	0.0164195	0.0190144	0.0234193	0.0288157	0.0347447	0.0274693	0.0223206	0.0181026	0.0155898	0.0156276	0.0182001	0.0224525	0.0276193	0.0332773
		CI95	9.074-9.246	12.497-12.637	15.917-16.031	19.331-19.430	22.738-22.837	26.137-26.252	29.530-29.673	32.921-33.096	36.310-36.520	8.625-8.790	11.996-12.129	15.363-15.472	18.726-18.819	22.081-22.173	25.428-25.535	28.771-28.902	32.110-32.272	35.448-35.644	8.893-9.047	12.288-12.413	15.680-15.782	19.068-19.155	22.448-22.536	25.821-25.923	29.190-29.316	32.555-32.710	35.920-36.107
	R2D2	Assay target	r2d2									α-tubulin									ef1α
		Estimated Cq	9.79153	13.1273	16.4631	19.7989	23.1347	26.4705	29.8063	33.1421	36.4779	9.80089	13.1793	16.5577	19.9362	23.3146	26.693	30.0714	33.4499	36.8283	9.60559	12.9009	16.1962	19.4915	22.7868	26.0821	29.3773	32.6726	35.9679
		SEM	0.0231928	0.0188845	0.0154505	0.0135714	0.0138931	0.0162858	0.0200203	0.0244901	0.0293614	0.0352996	0.0286694	0.0232906	0.0201895	0.0204311	0.0239142	0.0295125	0.0362593	0.0436249	0.0439589	0.0355365	0.0286512	0.0246275	0.0248942	0.0293344	0.0364537	0.0449981	0.0542988
		CI95	9.726-9.857	13.074-13.180	16.420-16.506	19.761-19.837	23.096-23.174	26.425-26.516	29.750-29.862	33.073-33.211	36.396-36.560	9.702-9.900	13.099-13.260	16.492-16.623	19.879-19.993	23.257-23.372	26.626-26.760	29.988-30.155	33.348-33.552	36.705-36.951	9.482-9.730	12.801-13.001	16.115-16.277	19.422-19.561	22.717-22.857	25.999-26.165	29.275-29.480	32.546-32.800	35.815-36.121
	Argonaute 1	Assay target	ago1									α-tubulin									ef1α
		Estimated Cq	11.1858	14.5046	17.8233	21.142	24.4608	27.7795	31.0983	34.417	37.7358	9.73744	13.1246	16.5117	19.8988	23.286	26.6731	30.0603	33.4474	36.8345	9.58103	12.8807	16.1804	19.4801	22.7798	26.0795	29.3792	32.6788	35.9785
		SEM	0.0224299	0.0182496	0.0148974	0.0130288	0.0132855	0.0155625	0.0191524	0.02346	0.0281579	0.0421178	0.0338256	0.0271907	0.023652	0.0245846	0.0295686	0.0370015	0.0457038	0.0550769	0.0479714	0.0391069	0.0317766	0.0272485	0.0269726	0.0310625	0.0381387	0.0468674	0.0564877
		CI95	11.123-11.249	14.453-14.556	17.781-17.865	21.105-21.179	24.424-24.498	27.736-27.823	31.045-31.152	34.351-34.483	37.657-37.815	9.619-9.856	13.029-13.220	16.435-16.588	19.832-19.965	23.217-23.355	26.590-26.756	29.956-30.164	33.319-33.576	36.680-36.989	9.446-9.716	12.771-12.991	16.091-16.270	19.403-19.557	22.704-22.856	25.992-26.167	29.272-29.487	32.547-32.811	35.819-36.138
	Argonaute 2	Assay target	ago2									α-tubulin									ef1α
		Estimated Cq	8.69235	12.0813	15.4703	18.8592	22.2482	25.6372	29.0261	32.4151	35.804	9.34088	12.7342	16.1275	19.5208	22.9141	26.3074	29.7006	33.0939	36.4872	9.39612	12.7716	16.1472	19.5227	22.8982	26.2738	29.6493	33.0248	36.4004
		SEM	0.0317666	0.0260347	0.0211406	0.0177899	0.0169255	0.0188917	0.022973	0.0282675	0.0342167	0.0417769	0.0336042	0.0268624	0.0228546	0.0230539	0.0273686	0.0342782	0.0425366	0.0514988	0.0299927	0.0243015	0.0196933	0.0170687	0.0173527	0.0204243	0.0252872	0.0311126	0.037454
		CI95	8.603-8.781	12.008-12.154	15.411-15.530	18.809-18.909	22.201-22.296	25.584-25.690	28.962-29.091	32.334-32.494	35.708-35.900	9.224-9.458	12.640-12.828	16.052-16.203	19.457-19.585	22.849-22.979	26.231-26.384	29.604-29.797	32.975-33.213	36.343-36.632	9.312-9.480	12.703-12.840	16.092-16.202	19.475-19.571	22.850-22.947	26.216-26.331	29.578-29.720	32.938-33.112	36.295-36.505
	Estimated quantification cycle (Cq) and associated uncertainty for each standard in each standard curve of the WCR qPCR assays were determined under optmized qPCR conditions (Table S2.3). A nine-level standard curve for each target was produced by serially diluting synthetic DNA species from 3.13 × 102 to 3.13 × 10-6 pg/µL. Parameters were estimated across 8-11 curves representing different plate…

## Sheet: Table S2.6
	Table S2.6. In silico specificity screen of WCR qPCR assay primers
	Phylogenetic Order	Organism		α-tub		ef1α		drosha		dcr-1		dcr-2		pasha		loqs		r2d2		ago1		ago2
		Scientific name	Common name	F	R	F	R	F	R	F	R	F	R	F	R	F	R	F	R	F	R	F	R
	Coleoptera	Diabrotica virgifera virgifera	Western corn rootworm	ü	ü	ü	ü	ü	ü	ü	ü	ü	ü	ü	ü	ü	ü	ü	ü	ü	ü	ü	ü
		Diabrotica barberi	Northern corn rootworm	ü		ü						ü						ü	ü
		Diabrotica undecimpunctata	Southern corn rootworm		ü							ü			ü	ü			ü				ü
		Leptinotarsa decemlineata	Colorado potato beetle		ü																		ü
		Tribolium castaneum	Red flour beetle														ü
		Dendroctonus ponderosae	Mountain pine beetle														ü
	Lepidoptera	Spodoptera frugiperda	Fall armyworm
		Ostrinia nubilalis	European corn borer
		Helicoverpa zea	Corn earworm
		Pectinophora gossypiella	Pink bollworm
		Manduca sexta	Tobacco hornworm						ü
	Hemiptera	Nezara viridula	Southern green stink bug	ü	ü
		Acrosternum hilare	Green stink bug
		Euschistus servus	Brown stink bug
		Halymorpha halys	Brown marmorated stink bug
		Lygus hesperus	Western plant bug														ü
		Orius insidiosus	Insidious flower bug
		Megacopta cribraria	Kudzu bug
	Specificity was predicted using blastn searches of internal and external nucleotide databases, where expect (E) value was set to 1. Only hits showing exact matches are reported with a check mark. Primer hits within WCR were only in expected gene target. Abbreviations: α-tub - α-tubulin, ef1a - elongation factor 1a; dcr-1 - dicer-1; dcr-2 - dcr-2, loqs - loquacious; ago1 - argonaute 1; ago2 - argo…

## Sheet: Figure S2.2
	qPCR Primer Products - large (1.2% Agarose)													qPCR Primer Products - small (15% TBE-Urea)
	Figure S2.2. WCR core RNAi machinery qPCR primer specificity. The specificity of WCR qPCR primers was assessed by running PCR using each qPCR primer pair at a concentration of 300 nM, 1 µL of cDNA pooled from nine different WCR life stages, and Platinum PCR SuperMix High Fidelity (ThermoFisher Scientific, Inc., Waltham, MA). Thermal cycling proceeded for 40 cycles using manufacturer-recommended c…

## Sheet: Table S2.7
	Table S2.7. Precision and limits of detection for optimized WCR qPCR assays
	Assay	Target	Target type	Precision				Limits of Detection
				Standard	Intra-assay		Inter-assay	UL standard	LL standard	LLOD
				(pg/rxn)	(%CV)	(s)	(%CV)	(pg/rxn)	(pg/rxn)	Cq	(%CV)	(s)
	Drosha	drosha	GOI	0.00313	0.442469	0.108471	18.3789	313	1.95625e-06	34.7691	2.22332	0.773029
		α-tubulin	Reference	0.00313	0.498022	0.121635	10.9483	313	7.825e-06	34.3719	1.8556	0.793135
		ef1α	Reference	0.00313	0.624627	0.15775	16.1993	313	3.9125e-06	34.6647	2.47063	0.856436
	Dicer-1	dcr-1	GOI	0.00125	0.875946	0.243459	34.0839	313	1.26e-06	35.8121	1.54645	0.553817
		α-tubulin	Reference	0.00313	0.954308	0.253909	43.1059	313	1.565e-05	35.2777	2.81427	0.99281
		ef1α	Reference	0.00313	1.06641	0.278922	25.2018	313	1.565e-05	34.6055	2.82229	0.976667
	Dicer-2	dcr-2	GOI	0.00313	1.09	0.313477	28.3146	313	6.26e-05	33.8447	2.74091	0.927654
		α-tubulin	Reference	0.00313	1.09	0.284418	26.1856	313	1.565e-05	34.317	2.519	0.864285
		ef1α	Reference	0.00313	1.12	0.300252	25.2281	313	1.565e-05	34.471	2.569	0.88565
	Pasha	pasha	GOI	0.00313	0.439421	0.104671	13.2724	313	1.95625e-06	33.4563	2.56372	0.857726
		α-tubulin	Reference	0.00313	0.428999	0.104217	17.8616	313	7.825e-06	34.0947	1.79942	0.613507
		ef1α	Reference	0.00313	0.670461	0.168296	13.6094	313	3.9125e-06	34.3613	2.06268	0.708764
	Loquacious	loqs	GOI	0.00313	0.641656	0.147639	25.1152	313	1.95625e-06	33.0269	2.56077	0.845745
		α-tubulin	Reference	0.00313	0.661821	0.155884	18.5717	313	1.95625e-06	34.466	3.49292	1.20387
		ef1α	Reference	0.00313	0.820965	0.198759	18.2617	313	3.9125e-06	33.9187	2.42841	0.823684
	R2D2	r2d2	GOI	0.00313	0.517333	0.128055	15.4754	313	1.95625e-06	34.7569	2.36595	0.822333
		α-tubulin	Reference	0.00313	0.544912	0.133266	11.1168	313	1.95625e-06	35.6887	2.56906	0.916862
		ef1α	Reference	0.00313	0.73394	0.179416	30.6616	313	1.95625e-06	34.863	2.56312	0.893579
	Argonaute 1	ago1	GOI	0.00313	0.642801	0.164007	20.6028	313	1.95625e-06	35.5754	1.87888	0.668418
		α-tubulin	Reference	0.00313	0.610018	0.148865	19.7439	313	1.95625e-06	35.4676	2.33674	0.828784
		ef1α	Reference	0.00313	0.815179	0.199701	16.5868	313	1.95625e-06	34.4978	2.09577	0.722995
	Argonaute 2	ago2	GOI	0.00313	0.709579	0.165779	29.5058	313	9.78125e-07	34.2454	2.34203	0.792391
		α-tubulin	Reference	0.00313	0.626189	0.149946	16.7729	313	3.9125e-06	33.5314	2.08876	0.696958
		ef1α	Reference	0.00313	0.88815	0.2209	29.1736	313	3.9125e-06	34.1956	2.75469	0.925992
	Parameters were determined for each target in each WCR qPCR assay under optmized conditions (Table S2.3). Standards were formulated to contain all three synthetic DNA targets per assay. A concentration equivalent to curve standard 6 of 9 was used for assay precision. Intra-assay precision was determined using 48 technical replicates; best of three plates is reported. Inter-assay precision was det…

[truncated: 3 more sheets: Table S2.8, Table S2.9, Table S2.10]
